# Supplementary material for: Haloperidol induces pharmacoepigenetic response by modulating miRNA expression, global DNA methylation and expression profiles of methylation maintenance genes and genes involved in neurotransmission in neuronal cells
Source: PLoS One. 2017 Sep 8;12(9):e0184209. doi: 10.1371/journal.pone.0184209 (PMC5590913; doi:10.1371/journal.pone.0184209)
Supplement: S1 Table — (XLS) [file pone.0184209.s002.xls]

## Sheet: MIQE guidelines
Supplementary table 1: Checklist of MIQE guidelines followed in the study.
Item to check	Details
EXPERIMENTAL DESIGN
Definition of experimental and control groups	Provided in the methods section
Number within each group	3 biological replicates
Assay carried out by core lab or investigator's lab?	Investigator's lab
SAMPLE
Description
Volume/mass of sample processed	Provided in the methods section.
Microdissection or macrodissection	None
Processing procedure	Cell lines were directly subjected to RNA isolation following 24hrs of drug treatment.
If frozen - how and how quickly?
If fixed - with what, how quickly?
Sample storage conditions and duration (especially for FFPE samples)	None
NUCLEIC ACID EXTRACTION
Procedure and/or instrumentation
Name of kit and details of any modifications	According to TRIzol method. Additional reagents used include chloroform(Merck),isopropanol (Merck), ethanol (Merck).
Source of additional reagents used
Details of DNase or RNAse treatment	DNase treatment was performed using DNA-free™ Kit(Ambion,Cat # AM1906).
Contamination assessment (DNA or RNA)	No amplification was detected in no RT samples.
Nucleic acid quantification	Spectrophotometer
Instrument and method	1μl of isolated RNA were used for RNA quantification by ND-1000 spectrophotometer (NanoDrop)
Purity (A260/A280)	The A260/280 ratio is generally >2.0.
Yield	About 5-20 μg per sample
RNA integrity method/instrument
RIN/RQI or Cq of 3' and 5' transcripts	None
Electrophoresis traces	The RNA integrity is confirmed by 1% agarose gel electrophoresis.
Inhibition testing (Cq dilutions, spike or other)	Not performed
REVERSE TRANSCRIPTION
Complete reaction conditions	According to High Capacity Reverse Transcriptase kit (Applied Biosystems) manual
Amount of RNA and reaction volume	20 μl reaction volume containing 1 μg of total RNA
Priming oligonucleotide (if using GSP) and concentration	10 X RT random primers included in High Capacity Reverse Transcriptase kit
Reverse transcriptase and concentration	50 U/μl of MultiScribe™ Reverse Transcriptase included in High Capacity Reverse Transcriptase kit
Temperature and time	25°C for 10 min, 37°C for 120 min and 85°C for 5 min.
Manufacturer of reagents and catalogue numbers	Applied Biosystems.Catalog No:4368814
Cqs with and without RT	The amplicon of β-actin was used for the evaluation of the cDNA quality and in this case the Cqs with RT are about 24 ± 1, without RT no amplification was detected.
Storage conditions of cDNA	Stored at -20°C
qPCR TARGET INFORMATION
If multiplex, efficiency and LOD of each assay.	Multiplex qPCR was not performed.
Sequence accesssion number	DNMT1-NM_001130823.2, DNMT3A- NM_022552.3,DNMT3B- NM_001207055.1 ,MBD2- NM_003927.4
Location of amplicon	Exons
Amplicon length	DNMT1-58 bp ,DNMT3A-63 bp , DNMT3B-74bp ,MBD2-62 bp
In silico specificity screen (BLAST, etc)	QuantPrime, no pseudogenes or homologs were found.
Pseudogenes, retropseudogenes or other homologs?
Sequence alignment
Secondary structure analysis of amplicon	Not analyzed
Location of each primer by exon or intron (if applicable)	Exons
What splice variants are targeted?	No variant
qPCR OLIGONUCLEOTIDES
Primer sequences	Provided in the methods section
RTPrimerDB Identification Number	None
Probe sequences	None
Location and identity of any modifications	None
Manufacturer of oligonucleotides	Sigma-Aldrich
Purification method	Desalting
qPCR PROTOCOL
Complete reaction conditions	Provided in the methods section
Reaction volume and amount of cDNA/DNA	10 µl reaction volume containing 2 µl of cDNA reaction mixture
Primer, (probe), Mg++ and dNTP concentrations	Primer and probe are included in Taqman assay mix for TaqMan based assays .0.5 µM of each forward and reverse primer were used for SYBR Green based assays .Other components are included in TaqMan Universal PCR Master Mix (Applied Biosystems) or Power SYBR Green PCR Master Mix (ThermoFisher Scientific)
Polymerase identity and concentration
Buffer/kit identity and manufacturer
Exact chemical constitution of the buffer
Additives (SYBR Green I, DMSO, etc.)	SYBR Green included in the Power SYBR Green PCR Master Mix
Manufacturer of plates/tubes and catalog number	Axygen (Catalog No: PCR-96-AB-C)
Complete thermocycling parameters	95°C for 10 min, 40 cycles of 95°C for 15 sec and 60°C for 1 min.Denaturation for melt curve analysis was conducted at 95ºC for 15 sec, 60°C for 30 sec and 95°C for 15 sec for SYBR green based reactions
Reaction setup (manual/robotic)	Manual
Manufacturer of qPCR instrument	The 7900 real-time PCR system from Applied Biosystems
qPCR VALIDATION
Specificity (gel, sequence, melt, or digest)	The products were confirmed by size estimations on a 2% agarose gel and by analyzing their melting curves in the dissociation step for SYBR Green assays.
For SYBR Green I, Cq of the NTC	No or negligible Cqs
Evidence of optimisation (from gradients)	The PCR reaction was performed in gradient (55-62°C)and product was confirmed by 2% agarose gel electrophoresis.
Standard curves with slope and y-intercept
PCR efficiency calculated from slope	Not analyzed
Confidence interval for PCR efficiency or standard error	Not analyzed
r2 of standard curve	Not analyzed
Linear dynamic range
Cq variation at lower limit	Not analyzed
Confidence intervals throughout range	Not analyzed
Evidence for limit of detection	Cq values obtained after cycle 35 were considered out of accurate quantifiable range.
If multiplex, efficiency and LOD of each assay.	Multiplex qPCR was not performed.
DATA ANALYSIS
qPCR analysis program (source, version)	Applied Biosystems, SDS v1.4
Cq method determination	Setting the threshold to 0.2
Outlier identification and disposition	No data have been excluded from the calculations.
Results of NTCs	No or negligible Cqs
Justification of number and choice of reference genes	β-actin which had been previously tested was used as reference.
Description of normalisation method
Number and concordance of biological replicates	3
Number and stage (RT or qPCR) of technical replicates	The qPCR reaction of the all genes was performed with 3 biological replicates and 3 technical replicates in the cDNA samples used in this study.
Repeatability (intra-assay variation)	Not analysed
Reproducibility (inter-assay variation, %CV)	Not analysed
Power analysis	None
Statistical methods for result significance	Provided in the methods section
Software (source, version)
Cq or raw data submission using RDML	None
