# Supplementary material for: Haloperidol induces pharmacoepigenetic response by modulating miRNA expression, global DNA methylation and expression profiles of methylation maintenance genes and genes involved in neurotransmission in neuronal cells
Source: PLoS One. 2017 Sep 8;12(9):e0184209. doi: 10.1371/journal.pone.0184209 (PMC5590913; doi:10.1371/journal.pone.0184209)
Supplement: S4 Table — (XLSX) [file pone.0184209.s005.xlsx]

## Sheet: miRNAs associated with HLP
miRNAs associated with Haloperidol extracted from PharmacomiR
let-7a
let-7b
let-7c
let-7d
let-7e
let-7f
let-7g
let-7i
miR-1
miR-101
miR-103
miR-107
miR-122
miR-124
miR-125a-5p
miR-125b
miR-1271
miR-129-5p
miR-1297
miR-133a
miR-133b
miR-135a
miR-135b
miR-137
miR-139-5p
miR-140-5p
miR-141
miR-143
miR-144
miR-148a
miR-148b
miR-149
miR-150
miR-152
miR-153
miR-155
miR-15a
miR-15b
miR-16
miR-181a
miR-181b
miR-181c
miR-181d
miR-186
miR-18a
miR-18b
miR-192
miR-193a-3p
miR-193b
miR-195
miR-196a
miR-196b
miR-197
miR-19a
miR-19b
miR-200a
miR-200b
miR-200c
miR-202
miR-203
miR-205
miR-206
miR-219-5p
miR-22
miR-224
miR-24
miR-25
miR-26a
miR-26b
miR-27a
miR-27b
miR-29a
miR-29b
miR-29c
miR-300
miR-302a
miR-302b
miR-302c
miR-302d
miR-302e
miR-30a
miR-30b
miR-30c
miR-30d
miR-30e
miR-32
miR-320a
miR-320b
miR-320c
miR-320d
miR-33a
miR-33b
miR-340
miR-342-3p
miR-363
miR-365
miR-367
miR-370
miR-372
miR-373
miR-374a
miR-374b
miR-376a
miR-376b
miR-377
miR-381
miR-382
miR-421
miR-424
miR-429
miR-433
miR-448
miR-455-5p
miR-490-3p
miR-491-5p
miR-494
miR-495
miR-497
miR-503
miR-504
miR-506
miR-520a-3p
miR-520b
miR-520c-3p
miR-520d-3p
miR-520e
miR-544
miR-590-3p
miR-613
miR-7
miR-758
miR-874
miR-9
miR-92a
miR-92b
miR-96
miR-98
