# Supplementary material for: Haloperidol induces pharmacoepigenetic response by modulating miRNA expression, global DNA methylation and expression profiles of methylation maintenance genes and genes involved in neurotransmission in neuronal cells
Source: PLoS One. 2017 Sep 8;12(9):e0184209. doi: 10.1371/journal.pone.0184209 (PMC5590913; doi:10.1371/journal.pone.0184209)
Supplement: S5 Table — (XLSX) [file pone.0184209.s006.xlsx]

## Sheet: Sheet1
	List of genes associated with haloperidol function
	DRD1	DRD2	DRD4	HTR2A	HRH1	ADRA1A	ADRA2A	KCNE1	SCN5A	GRM3
	BDNF	FOS	GSK3B	SLC6A3	ABCB1	MAOA	CYP2C9	CYP1A2	CYP2D6	CYP3A4
	UGT1A3	UGT1A4
