# Supplementary material for: Haloperidol induces pharmacoepigenetic response by modulating miRNA expression, global DNA methylation and expression profiles of methylation maintenance genes and genes involved in neurotransmission in neuronal cells
Source: PLoS One. 2017 Sep 8;12(9):e0184209. doi: 10.1371/journal.pone.0184209 (PMC5590913; doi:10.1371/journal.pone.0184209)
Supplement: S6 Table — (XLSX) [file pone.0184209.s007.xlsx]

## Sheet: Sheet1
miRNA gene interaction
miRNA	Genes
let-7a	DRD1	ABCB1	HTR2A	ADRA1A	HRH1	BDNF	SCN5A	GSK3B	GRM3
let-7b	DRD1	ABCB1	HTR2A	ADRA1A	HRH1	BDNF	SCN5A	GSK3B	GRM3
let-7c	DRD2	HRH1	SCN5A	GSK3B
let-7d	ADRA2A	BDNF	SCN5A	FOS	GSK3B
let-7e	ADRA2A	SCN5A
let-7f	ABCB1	DRD1	HTR2A	SCN5A
let-7g	ADRA1A	ADRA2A	HRH1	KCNE1	SCN5A	GSK3B
let-7i	BDNF	SCN5A
miR-1	DRD1	BDNF	KCNE1	SCN5A	CYP3A4	GSK3B
miR-101	ABCB1	HRH1	KCNE1	FOS	GSK3B
miR-103	DRD1	BDNF	CYP2C9	GSK3B	UGT1A3
miR-107	DRD1	BDNF	CYP2C9	GSK3B
miR-122	BDNF	KCNE1	CYP3A4	KCNE1	CYP3A4	GSK3B
miR-124	DRD2	HRH1	BDNF	KCNE1	CYP3A4
miR-125a-5p	DRD2	DRD4	ADRA1A	HRH1	SCN5A	GNB3	GSK3B
miR-125b	DRD2	DRD4	ADRA1A	HRH1	SCN5A	GNB3	GSK3B
miR-1271	BDNF	RGS4	CYP1A2	GSK3B
miR-129-5p	ABCB1	BDNF	CHRM2	KCNE1	GSK3B
miR-1297	HTR2A	BDNF	RGS4	SCN5A	CYP3A4	FOS
miR-133a	DRD4	HRH1	CYP3A4	GSK3B
miR-133b	DRD4	HRH1	CYP3A4	GSK3B	CHRM2
miR-135a	DRD1	HRH1	ADRA1A	ADRA2A	KCNE1	GSK3B
miR-135b	DRD1	HRH1	ADRA2A	BDNF	KCNE1	CYP3A4	GSK3B
miR-137	BDNF	GSK3B	FOS	SLC6A3
miR-139-5p	FOS	GSK3B
miR-140-5p	DRD2	HTR2A	ADRA1A	BDNF	KCNE1	CYP3A4	GSK3B
miR-141	DRD2	HTR2A	ADRA2A	HRH1	BDNF	UGT1A3	UGT1A4
miR-143	HRH1	CYP2C9	SCN5A	CYP1A2	GNB3
miR-144	ADRA1A	FOS	GSK3B	CYP2D6	FOS	GSK3B	UGT1A3	UGT1A4
miR-148a	ADRA2A	UGT1A3	UGT1A4	GRM3
miR-148b	ADRA1A	ADRA2A	BDNF	UGT1A3	UGT1A4	GRM3
miR-149	DRD2	HTR2A	ADRA1A	ADRA2A	BDNF	KCNE1	SLC6A3
miR-150	DRD2	HTR2A	ADRA1A	ADRA2A	HRH1	BDNF	KCNE1	UGT1A3	UGT1A4	SLC6A3
miR-152	ADRA2A	KCNE1	SCN5A	GSK3B	CHRM2	KCNH2	UGT1A3	UGT1A4
miR-153	ADRA1A	HRH1	KCNE1	SCN5A	GSK3B
miR-155	DRD1	BDNF	CYP2C9	FOS	GSK3B
miR-15a	DRD1	DRD2	HTR2A	ADRA2A	BDNF	CYP2D6
miR-15b	DRD1	HTR2A	ADRA2A	BDNF	CYP2C9	SCN5A	GSK3B
miR-16	ABCB1	DRD1	HTR2A	ADRA2A	BDNF	CYP2C9	KCNE1	SCN5A	SLC6A3
miR-181a	HTR2A	HRH1	FOS	GSK3B	GSK3B	SCN5A	GNB3
miR-181b	HRH1	FOS	GSK3B
miR-181c	BDNF	FOS
miR-181d	HRH3	FOS	GSK3B
miR-186	DRD2	HTR2A	BDNF	CHRM2	KCNE1	SCN5A
miR-18a	DRD2	ADRA1A	ADRA2A	CHRM2	KCNE1	CYP1A2	CHRM2	KCNH2
miR-18b	DRD1	CHRM2	SCN5A	GSK3B
miR-192	DRD2	HRH1	BDNF	CHRM2	CYP3A4	GSK3B	SCN5A
miR-193a-3p	KCNE1	SLC6A3
miR-193b	BDNF	CHRM2	KCNE1	CYP3A4	SLC6A3
miR-195	ABCB1	DRD1	HTR2A	ADRA2A	BDNF	GSK3B
miR-196a	HTR2A	HRH1	BDNF	CYP1A2	GNB3	GSK3B
miR-196b	GNB3
miR-19a	DRD2	FOS	GSK3B	SLC6A3
miR-19b	DRD2	GSK3B	SLC6A3
miR-200a	DRD2	HTR2A	ADRA2A	CHRM2	UGT1A3	UGT1A4
miR-200b	BDNF	CHRM2	KCNE1	SCN5A	CYP3A4	GSK3B
miR-200c	ADRA1A	BDNF	CHRM2	KCNE1	SCN5A	CYP3A4	CYP2C9	GSK3B
miR-202	HRH1	BDNF	FOS	GSK3B	CYP3A4
miR-203	DRD1	HTR2A	ADRA1A	ADRA2A	BDNF	CYP1A2
miR-205	HRH1	BDNF	GSK3B	CYP2D6	SLC6A3
miR-206	DRD1	BDNF	KCNE1	SCN5A	CYP3A4	GSK3B
miR-219-5p	HTR2A	HRH1	SCN5A	GSK3B
miR-22	DRD2	ADRA1A	HRH1	BDNF	KCNE1	SCN5A	CYP1A2	CYP3A4	GSK3B	CYP2D6
miR-224	HTR2A	MAOA	CYP3A4	GSK3B	CYP1A2	CYP2D6
miR-24	DRD4	HTR2A	ADRA1A	HRH1	KCNE1
miR-25	DRD2	ADRA1A	ADRA2A	BDNF	CHRM2	KCNE1	SLC6A3
miR-26a	HTR2A	BDNF	CYP3A4	FOS	CYP1A2	CYP3A4	GNB3	UGT1A3	UGT1A4
miR-26b	HTR2A	HRH1	BDNF	SCN5A	CYP3A4	SCN5A	FOS	UGT1A3	UGT1A4
miR-27a	ABCB1	HTR2A	ADRA2A	BDNF	CYP1A2	SLC6A3
miR-27b	ABCB1	HTR2A	DRD2	BDNF	GSK3B	SLC6A3
miR-29a	DRD1	ADRA1A	BDNF	HRH1	MAOA	CYP3A4	FOS
miR-29b	DRD1	HRH1	FOS	GSK3B	HRH1	UGT1A3	UGT1A4
miR-29c	DRD1	HRH1	FOS	GSK3B	UGT1A3	UGT1A4
miR-300	ABCB1	HTR2A	DRD1	ADRA1A	BDNF	ADRA2A	HRH1	CYP1A2	CYP3A4	GRM3
miR-302a	DRD1	HTR2A	ADRA1A	HRH1	BDNF	MAOA	FOS	GSK3B
miR-302b	ABCB1	HTR2A	DRD1	HRH1	BDNF	MAOA	KCNE1	GRM3
miR-302c	ABCB1	HTR2A	DRD1	HRH1	BDNF	KCNE1	CYP3A4
miR-302d	ABCB1	HTR2A	DRD1	HRH1	BDNF	SCN5A	GSK3B	GRM3
miR-302e	HTR2A	DRD1	HRH1	SCN5A
miR-30a	ADRA2A	HRH1	ADRA1A	BDNF	SCN5A	SLC6A3	GRM3
miR-30b	DRD2	ADRA2A	ADRA1A	BDNF	SCN5A	GSK3B	SLC6A3	GRM3
miR-30c	ADRA2A	ADRA1A	BDNF	CYP1A2	SLC6A3	GRM3
miR-30d	ADRA2A	HRH1	ADRA1A	BDNF	SLC6A3	GRM3
miR-30e	HRH1	BDNF	GSK3B	CYP2D6	SLC6A3
miR-32	HTR2A	HRH1	ADRA1A	BDNF	CHRM2	KCNE1	CYP3A4	FOS
miR-320a	HRH1	SCN5A	CYP1A2	KCNE1	CYP1A2	GSK3B	CYP2D6
miR-320b	HRH1	SCN5A	CYP1A3	GSK3B
miR-320c	HRH1	SCN5A	CYP1A4	GNB3	SCN5A
miR-320d	HRH1	SCN5A	CYP1A5	CYP1A2	GNB3
miR-33a	DRD1	HTR2A	ADRA2A	BDNF	KCNE1	CYP1A2	CYP3A4	GSK3B
miR-33b	ADRA2A	CHRM2	KCNE1	SCN5A	CYP1A2	GSK3B	SLC6A3
miR-340	ADRA1A	CHRM2	CYP1A2	GSK3B
miR-342-3p	DRD1	ADRA2A	ADRA1A	GSK3B	SLC6A3
miR-363	ADRA2A	BDNF	CHRM2	KCNE1	FOS
miR-365	BDNF	KCNE1	CYP3A4	KCNH2	SCN5A	CYP1A2
miR-367	DRD1	HTR2A	HRH1	ADRA2A	BDNF	GSK3B	SLC6A3
miR-370	DRD2	ADRA1A	HRH1	BDNF	CYP1A2
miR-372	DRD1	HTR2A	HRH1	CHRM2	SCN5A	CHRM2	FOS
miR-373	DRD1	HTR2A	HRH1	BDNF	SCN5A	GSK3B	GRM3
miR-374a	ABCB1	BDNF	CYP3A4	SCN5A	CYP2C9
miR-374b	HTR2A	BDNF	CYP2C9	CYP3A4	SCN5A
miR-376a	CYP1A2	FOS
miR-376b	RGS4	CYP1A2
miR-377	HTR2A	HRH1	APOA5	BDNF	GSK3B	CYP2D6	SLC6A3
miR-381	ABCB1	DRD1	HTR2A	HRH1	ADRA1A	BDNF	GRM3
miR-382	DRD2	HRH1	BDNF	GSK3B	SLC6A3
miR-421	DRD1	FOS	GSK3B	SLC6A3
miR-424	DRD1	DRD2	HTR2A	ADRA2A	APOA5	BDNF	CYP2D6	SLC6A3
miR-429	ADRA2A	BDNF	CHRM2	KCNE1	SCN5A	CYP3A4	FOS
miR-433	ADRA1A	BDNF	CYP2D6
miR-448	ADRA1A	MAOA	SCN5A
miR-455-5p	HRH1	KCNE1	GSK3B	FOS	CYP2D6
miR-490-3p	DRD2	BDNF	CYP1A2	GSK3B	SCN5A	CYP2C9	FOS
miR-491-5p	HRH1	KCNE1	KCNH2	SCN5A	GSK3B	SLC6A3
miR-494	ADRA2A	APOA5	BDNF	KCNE1	CYP3A4	UGT1A3	UGT1A4
miR-495	ABCB1	BDNF	CYP1A2	GSK3B	SLC6A3
miR-497	DRD1	DRD2	HTR2A	ADRA2A	BDNF	KCNH2	SCN5A	FOS	SLC6A3
miR-503	HTR2A	KCNH2	ADRA2A	SCN5A	GSK3B
miR-504	DRD2	SCN5A	HRH1	KCNE1	GRM3
miR-506	DRD2	HRH1	BDNF	KCNE1	GNB3	GSK3B	SCN5A
miR-520a-3p	DRD1	HTR2A	HRH1	CHRM2	SCN5A	UGT1A3	UGT1A4
miR-520b	DRD1	HTR2A	HRH1	CHRM2	SCN5A	UGT1A3	UGT1A4
miR-520c-3p	DRD1	HTR2A	HRH1	CHRM2	SCN5A	CYP2D6	CYP2C9	GSK3B	UGT1A3	UGT1A4
miR-520d-3p	DRD1	HTR2A	HRH1	CHRM2	SCN5A	CYP2D6	UGT1A3	UGT1A4
miR-520e	DRD1	HTR2A	HRH1	CHRM2	SCN5A	CYP2D6	CYP2C9	GSK3B	UGT1A3	UGT1A4
miR-544	HRH1	CHRM2	KCNE1	GSK3B	SLC6A3
miR-590-3p	DRD1	HTR2A	HRH1	BDNF	KCNE1	CYP2D6
miR-613	DRD1	HTR2A	BDNF	KCNE1	GSK3B
miR-7	ABCB1	DRD1	DRD2	HTR2A	KCNE1	CYP1A2	SLC6A3
miR-758	ADRA2A	BDNF	KCNE1	SCN5A	GSK3B
miR-874	DRD2	ADRA1A	ADRA2A	FOS	SLC6A3
miR-9	DRD2	ADRA1A	ADRA2A	HRH1	SCN5A
miR-92a	ADRA1A	BDNF	CHRM2	GNB3	GSK3B
miR-92b	ADRA1A	BDNF	CHRM2	GNB3	GSK3B
miR-96	ADRA2A	GSK3B
miR-98	ADRA2A	SCN5A
